# Supplementary material for: Proteomic Identification of Potential Target Proteins of Cathepsin W for Its Development as a Drug Target for Influenza
Source: Microbiol Spectr. 2022 Jul 14;10(4):e00921-22. doi: 10.1128/spectrum.00921-22 (PMC9431242; doi:10.1128/spectrum.00921-22)
Supplement: Supplemental file 2 — Supplemental material. Download spectrum.00921-22-s0002.xlsx, XLSX file, 0.05 MB [file spectrum.00921-22-s0002.xlsx]

## Sheet: Info
	Tab 'All hits'		Ranking criteria
	List of N-terminal peptides [CTSW knockdown (KD) vs. siSCR control (WT)] which showed a fold change >2 and a p-value of <0.01		Abundance Ratio log2 (KD/WT)
	92 peptides were less abundant and 37 peptides were more abundant in CTSW KD cells compared to cells expressing CTSW WT		direct targets	indirect targets
			≤ -1.8 = 1	≥ 1.8 = 1
	Tab 'Direct targets RANKING'		-1.5 to -1.79 = 2	1.5 to 1.79 = 2
	List of N-terminal peptides that were LESS abundant in CTSW KD cells compared to CTSW WT cells referring to direct CTSW target proteins		-1.3 to - 1.49 = 3	1.3 to 1.49 = 3
	Data are ranked according to log2 ratio (KD/WT) and the adjusted p-value (Benjamini-Hochberg corrections for the false-discovery rate)		> 1.29 = 4	< 1.29 = 4
	The column 'RANKING SUM' sorts the N-terminal peptides according to their ranking in log2 ratio and adj. p-value (smallest number = best hit)
			Abundance Ratio Adj. P-Value (KD/WT)
	Tab 'Indirect targets RANKING'		direct and indirect targets
	List of N-terminal peptides that were MORE abundant in CTSW KD cells compared to CTSW WT cells referring to indirect CTSW target proteins		≤ 1x10-4 = 1
	Data are ranked according to log2 ratio (KD/WT) and the adjusted p-value (Benjamini-Hochberg corrections for the false-discovery rate)		≤ 5x10-4 = 2
	The column 'RANKING SUM' sorts the N-terminal peptides according to their ranking in log2 ratio and adj. p-value (smallest number = best hit)		≤ 1x10-3 = 3
			> 1x10-3 = 4
			Website for meta-analysis
			http://metascape.org/IAV

## Sheet: All hits
Protein Name	Gene Symbol	Gene ID	Master Protein Accessions	Annotated Sequence	Positions in Master Proteins	Abundance Ratio (log2): (knock_down) / (control)	Abundance Ratio P-Value: (knock_down) / (control)	-Log10(p-value)	Abundance Ratio Adj. P-Value: (knock_down) / (control)	# PSMs (peptide-spectrum matches)
apoptotic chromatin condensation inducer 1	ACIN1	22985	Q9UKV3	[A].KGITEECLKQPSLEQKEGR.[R]	Q9UKV3 [540-558]	-1.16	6.87965e-05	4.16243	0.00111543	2
ATP citrate lyase	ACLY	47	P53396	[L].NASGSTSTPAPSR.[T]	P53396 [440-452]	-1.14	2.53985e-06	5.59519	0.000203161	2
acyl-CoA synthetase long chain family member 3	ACSL3	2181	O95573	[K].NEAKTKADFFEDENGQR.[W]	O95573 [542-558]	-1.19	4.23523e-08	7.37312	3.62677e-05	2
activity dependent neuroprotector homeobox	ADNP	23394	Q9H2P0	[W].SKDQSQWKNASENDER.[L]	Q9H2P0 [1041-1056]	-1.11	0.000160041	3.79577	0.00186858	2
adenosylhomocysteinase like 1	AHCYL1	10768	O43865	[T].KAPKKQIQFADDMQEFTKFPTKTGR.[R]	O43865 [36-60]	-1.02	7.56427e-07	6.12123	0.000134018	2
apoptosis inducing factor mitochondria associated 1	AIFM1	9131	O95831	[K].TMKEDEKR.[Y]	O95831 [87-94]	-1.13	1.16568e-05	4.93342	0.000408729	3
anillin actin binding protein	ANLN	54443	Q9NQW6	[K].STLSQTVPSKGELSR.[E]	Q9NQW6 [336-350]	1.35	1.9873e-07	6.70174	7.125e-05	2
anoctamin 6	ANO6	196527	Q4KMQ2	[K].KQPLDLIR.[K]	Q4KMQ2 [281-288]	-1.8	1.78754e-09	8.74774	9.11814e-06	2
aspartate beta-hydroxylase	ASPH	444	Q12797	[N].KFDKTIKAELDAAEKLR.[K]	Q12797 [336-352]	-1.28	2.49871e-06	5.60228	0.000203161	2
aspartate beta-hydroxylase	ASPH	444	Q12797	[L].NKFDKTIKAELDAAEKLR.[K]	Q12797 [335-352]	-1.27	5.63119e-06	5.2494	0.000290103	1
ATPase plasma membrane Ca2+ transporting 1	ATP2B1	490	P20020	[L].KEAGHGTQKEEIPEEELAEDVEEIDHAER.[E]	P20020 [1070-1098]	-1.14	3.14294e-05	4.50266	0.000724028	2
ATPase plasma membrane Ca2+ transporting 1	ATP2B1	490	P20020	[K].NSLKEANHDGDFGITLAELR.[A]	P20020 [16-35]	-1.06	1.93542e-07	6.71323	7.125e-05	2
ATPase plasma membrane Ca2+ transporting 1, 2 and 4	ATP2B1; ATP2B2; ATP2B4	490	P20020; Q01814; P23634	[R].MVTGDNINTAR.[A]	P20020 [706-716]; Q01814 [729-739]; P23634 [694-704]	-1.14	0.000366501	3.43592	0.00321895	2
ATP5MF-PTCD1 readthrough	ATP5MF-PTCD1	100526740	G3V325	[L].GELPSWILMR.[D]	G3V325 [18-27]	-1.51	2.13588e-06	5.67042	0.00018706	1
ATRX chromatin remodeler	ATRX	546	P46100	[K].TQAGKDDKGKR.[K]	P46100 [769-779]	-1.02	0.000103509	3.98502	0.00142582	2
ataxin 2 like	ATXN2L	11273	Q8WWM7	[S].VNKSTSTPTSPGPR.[T]	Q8WWM7 [675-688]	1.01	7.24964e-05	4.13968	0.00114701	1
BCL2 associated transcription factor 1	BCLAF1	9774	E9PK91	[K].VSLKGNR.[E]	E9PK91 [442-448]	1.18	5.22744e-06	5.28171	0.000281207	2
BMS1 ribosome biogenesis factor	BMS1	9790	Q14692	[S].DSKPLGSEDIDNQGLMMPKEEKQMDLNTGR.[M]	Q14692 [397-426]	-1.41	1.90572e-05	4.71994	0.00053564	1
BMS1 ribosome biogenesis factor	BMS1	9790	Q14692	[K].EMFDAEYDEGESTYFDDLKGEMQKQAQLNR.[A]	Q14692 [834-863]	-1.18	8.99743e-05	4.04588	0.00130713	1
caldesmon 1	CALD1	800	E7EX44; Q05682	[F].SSPTAAGTPNKETAGLKVGVSSR.[I]	E7EX44 [487-509]; Q05682 [723-745]	1.25	1.01701e-05	4.99267	0.000382461	1
cell division cycle 20	CDC20	991	Q12834	[Y].SQKATPGSSR.[K]	Q12834 [153-162]	1.2	4.78493e-05	4.32012	0.000899283	1
cell migration inducing hyaluronidase 2	CEMIP2	23670	Q9UHN6	[A].FSPEEQQAQR.[E]	Q9UHN6 [62-71]	-1.06	0.00125935	2.89985	0.00728941	2
caseinolytic mitochondrial matrix peptidase chaperone subunit X	CLPX	10845	O76031	[N].NIPANLR.[Q]	O76031 [204-210]	-1.09	0.000612678	3.21277	0.0044715	2
collagen type XVIII alpha 1 chain	COL18A1	80781	P39060	[R].EETGAALKPR.[L]	P39060 [679-688]	-1.16	1.71479e-06	5.76579	0.000174868	2
COPI coat complex subunit gamma 1	COPG1	22820	Q9Y678	[K].KFDKKDEESGGGSNPFQHLEKSAVLQEAR.[V]	Q9Y678 [4-32]	-1.03	6.0835e-06	5.21585	0.000294896	2
carboxypeptidase M	CPM	1368	F8VU13	[A].LDFNYHR.[Q]	F8VU13 [18-24]	-1.04	1.69218e-06	5.77155	0.000174868	2
cleavage stimulation factor subunit 1	CSTF1	1477	Q05048	[R].TKVGLKDR.[Q]	Q05048 [4-11]	-1.13	2.27918e-06	5.64222	0.000193029	1
cortactin	CTTN	2017	Q14247	[R].ANFENLAKEKEQEDRR.[K]	Q14247 [352-367]	-1.07	2.92795e-05	4.53344	0.0006922	2
DExD-box helicase 21	DDX21	9188	Q9NR30	[K].KEKEMNGETR.[E]	Q9NR30 [135-144]	-1.21	1.55226e-05	4.80903	0.000474908	2
DExD-box helicase 21	DDX21	9188	Q9NR30	[R].SDAGLESDTAMKKGETLR.[K]	Q9NR30 [7-24]	-1.08	7.35975e-05	4.13314	0.00115995	4
DEAD-box helicase 5	DDX5	1655	J3KTA4	[S].AGIQTSFR.[T]	J3KTA4 [552-559]	1.39	9.67927e-06	5.01416	0.000372061	3
dihydrolipoamide S-succinyltransferase	DLST	1743	P36957	[T].VAPPLAEPGAGKGLR.[S]	P36957 [206-220]	-1.05	0.000405296	3.39223	0.00342502	1
DnaJ heat shock protein family (Hsp40) member C1	DNAJC1	64215	Q96KC8	[T].AKPEPEEKSR.[A]	Q96KC8 [455-464]	-1.1	4.47278e-05	4.34942	0.000869401	1
deoxynucleotidyltransferase terminal interacting protein 2	DNTTIP2	30836	J3KP30	[R].KKPKVTPTKESYTEEIVSEAESHVSGISR.[I]	J3KP30 [124-152]	-1.12	6.01482e-06	5.22078	0.000294896	2
deoxynucleotidyltransferase terminal interacting protein 2	DNTTIP2	30836	J3KP30	[R].SLSEINKPNFYNNDFDDDFSHR.[S]	J3KP30 [251-272]	-1.04	0.00163203	2.78727	0.00866856	2
deoxyuridine triphosphatase	DUT	1854	P33316	[G].AAGWKGELPKAGGSPAPGPETPAISPSKR.[A]	P33316 [75-103]	1.14	0.000245499	3.60995	0.00243822	1
EH domain containing 2	EHD2	30846	Q9NZN4	[G].TKLPNSVLGR.[I]	Q9NZN4 [479-488]	2.12	6.267e-06	5.20294	0.000298089	2
eukaryotic translation initiation factor 3 subunit D	EIF3D	8664	O15371	[Q].FNLQILPKSAKQKER.[E]	O15371 [117-131]	1.75	0.000449702	3.34708	0.00364999	1
epsin 2	EPN2	22905	E9PBC1	[K].NIVNNYSEAEIKVR.[E]	E9PBC1 [12-25]	-1.33	4.36097e-07	6.36042	0.000100976	2
ESF1 nucleolar pre-rRNA processing protein homolog	ESF1	51575	Q9H501	[N].LDPSDPNFKKTKAMEKILEEKAR.[Q]	Q9H501 [773-795]	-1.23	3.64258e-05	4.43859	0.00079121	1
fibronectin type III domain containing 3B	FNDC3B	64778	Q53EP0	[R].SSPKSNDSDLQEYELEVKR.[V]	Q53EP0 [253-271]	-1.11	2.54594e-06	5.59415	0.000203161	1
FtsJ RNA 2'-O-methyltransferase 3	FTSJ3	117246	Q8IY81	[H].LAKETGYR.[S]	Q8IY81 [18-25]	-1.36	2.48273e-08	7.60507	2.55126e-05	1
FMR1 autosomal homolog 2	FXR2	9513	P51116	[R].TGGPAYGPSSDVSTASETESEKR.[E]	P51116 [438-460]	-1	3.26223e-05	4.48649	0.000742048	1
GAR1 ribonucleoprotein	GAR1	54433	Q9NY12	[N].KGQDQGPPER.[V]	Q9NY12 [60-69]	-1.18	1.82805e-05	4.73801	0.000526335	2
glucuronic acid epimerase	GLCE	26035	O94923	[N].SNVGSKVLGLKYEEIDCLINDEHTIKGR.[R]	O94923 [93-120]	-1.28	1.88004e-05	4.72583	0.000531668	1
golgi integral membrane protein 4	GOLIM4	27333	O00461	[R].QQEQQQQQVAR.[E]	O00461 [446-456]	-1.38	7.31462e-06	5.13581	0.00032586	3
G protein-coupled receptor class C group 5 member A	GPRC5A	9052	Q8NFJ5	[Q].NQPPQKEFSIPR.[A]	Q8NFJ5 [328-339]	-1.21	0.000399039	3.39898	0.00339635	4
general transcription factor IIIC subunit 1	GTF3C1	2975	Q12789	[Y].SPGIVSTR.[N]	Q12789 [1653-1660]	-1.02	6.47794e-07	6.18856	0.000126394	2
high mobility group AT-hook 1	HMGA1	3159	P17096	[K].QEKDGTEKR.[G]	P17096 [16-24]	-1.83	6.87055e-05	4.16301	0.00111543	2
high mobility group AT-hook 1	HMGA1	3159	P17096	[A].SKQEKDGTEKR.[G]	P17096 [14-24]	-1.14	0.000108124	3.96608	0.00146195	6
heterogeneous nuclear ribonucleoprotein A1	HNRNPA1	3178	F8W6I7	[G].GSSSSSSYGSGR.[R]	F8W6I7 [294-305]	1.06	0.00159576	2.79703	0.00854062	1
heterogeneous nuclear ribonucleoprotein A2/B1	HNRNPA2B1	3181	P22626	[G].NYGPGGSGGSGGYGGR.[S]	P22626 [335-350]	-1.44	0.000150137	3.82351	0.00181034	2
heterogeneous nuclear ribonucleoprotein D	HNRNPD	3184	H0YA96	[K].TKEPVKKIFVGGLSPDTPEEKIR.[E]	H0YA96 [81-103]	-1.05	1.01015e-05	4.99561	0.000382461	2
heterogeneous nuclear ribonucleoprotein U	HNRNPU	3192	Q00839	[K].VSELKEELKKR.[R]	Q00839 [13-23]	-1.01	6.60894e-05	4.17987	0.00109069	1
heterogeneous nuclear ribonucleoprotein U	HNRNPU	3192	Q00839; A0A1W2PP35	[A].VTVAPPGAR.[Q]	Q00839 [196-204]; A0A1W2PP35 [124-132]	1.03	4.93735e-06	5.30651	0.00027574	4
heat shock protein 90 beta family member 1	HSP90B1	7184	P14625	[A].SQKKTFEINPR.[H]	P14625 [680-690]	-1.13	3.53183e-06	5.452	0.000234668	1
heat shock protein family D (Hsp60) member 1	HSPD1	3329	P10809	[K].NIGAKLVQDVANNTNEEAGDGTTTATVLAR.[S]	P10809 [92-121]	-1.03	1.95163e-05	4.7096	0.000543003	6
IK cytokine	IK	3550	Q13123	[K].GLDFALLQKVR.[A]	Q13123 [165-175]	1.84	6.56894e-07	6.1825	0.000126567	1
keratin 18	KRT18	3875	P05783	[G].MGSGGLATGIAGGLAGMGGIQNEKETMQSLNDR.[L]	P05783 [58-90]	-1.53	1.69188e-07	6.77163	7.04826e-05	4
keratin 18	KRT18	3875	P05783	[A].GMGGIQNEKETMQSLNDR.[L]	P05783 [73-90]	-1.12	8.24211e-07	6.08396	0.000135153	2
keratin 18	KRT18	3875	P05783	[T].GIAGGLAGMGGIQNEKETMQSLNDR.[L]	P05783 [66-90]	-1.11	6.95614e-07	6.15763	0.000132131	4
keratin 18	KRT18	3875	P05783	[G].SGGLATGIAGGLAGMGGIQNEKETMQSLNDR.[L]	P05783 [60-90]	-1.03	9.51974e-07	6.02137	0.000141982	6
keratin 18	KRT18	3875	P05783	[R].SLGSVQAPSYGAR.[P]	P05783 [15-27]	1.12	0.000639331	3.19427	0.00462009	1
keratin 18	KRT18	3875	P05783	[D].APKSQDLAKIMADIR.[A]	P05783 [239-253]	1.56	2.7827e-07	6.55553	8.43402e-05	1
keratin 8	KRT8	3856	P05787	[G].SSFGSGAGSSSFSR.[T]	P05787 [441-454]	1.13	0.000150171	3.82341	0.00181034	5
laminin subunit gamma 1	LAMC1	3915	P11047	[A].AMDECTDEGGRPQR.[C]	P11047 [36-49]	-1.17	5.37163e-07	6.26989	0.000113422	4
La ribonucleoprotein 7, transcriptional regulator	LARP7	51574	Q4G0J3	[Q].KDIIKEASEASKENR.[AD]	Q4G0J3 [318-332]	-1.01	8.59445e-08	7.06578	5.09519e-05	2
lon peptidase 1, mitochondrial	LONP1	9361	K7EKE6; P36776	[K].IIKKELGLEKDDKDAIEEKFR.[E]	K7EKE6 [288-308]; P36776 [402-422]	-1.42	5.65729e-05	4.24739	0.000993182	2
lon peptidase 1, mitochondrial	LONP1	9361	K7EKE6; P36776	[K].KELGLEKDDKDAIEEKFR.[E]	K7EKE6 [291-308]; P36776 [405-422]	-1.21	7.8959e-07	6.1026	0.000135153	1
microtubule associated protein 1B	MAP1B	4131	P46821	[A].ASPKPAGLKESSDKVSR.[V]	P46821 [2270-2286]	1.38	1.2416e-06	5.90602	0.000158165	2
mitogen-activated protein kinase kinase kinase kinase 5	MAP4K5	11183	Q9Y4K4	[E].TSSIGNGDGISKLMSENTEGSAQAPQLPR.[K]	Q9Y4K4 [443-471]	-1.45	0.00609775	2.21483	0.0226647	1
MARCKS like 1	MARCKSL1	65108	P49006	[K].LSGLSFKR.[N]	P49006 [100-107]	1.77	5.75077e-06	5.24027	0.000290103	1
milk fat globule EGF and factor V/VIII domain containing	MFGE8	4240	Q08431	[A].LDICSKNPCHNGGLCEEISQEVR.[G]	Q08431 [24-46]	1.27	9.68822e-07	6.01376	0.000141982	2
marker of proliferation Ki-67	MKI67	4288	P46013	[K].IPLVKVDMKEEPLAVSKLTR.[T]	P46013 [2484-2503]	1.36	1.62912e-07	6.78805	6.97536e-05	2
MORC family CW-type zinc finger 2	MORC2	22880	Q9Y6X9	[Q].QLSPSLLPNSKSPR.[E]	Q9Y6X9 [694-707]	1.03	1.45162e-08	7.83815	1.8646e-05	1
mitochondrial ribosomal protein L46	MRPL46	26589	Q9H2W6	[A].AAPSSNGSPWR.[L]	Q9H2W6 [36-46]	-1.08	2.22672e-06	5.65233	0.000191746	4
nipsnap homolog 2	NIPSNAP2	2631	O75323	[S].REDSWLKSLFVR.[K]	O75323 [41-52]	1.69	3.33236e-06	5.47725	0.00022923	3
nucleolar protein 8	NOL8	55035	F5H101	[K].TSGLETAKKR.[N]	F5H101 [285-294]	-1.26	3.68114e-05	4.43402	0.000794308	1
NOP16 nucleolar protein	NOP16	51491	Q9Y3C1	[Y].VLNDLEAEASLPEKKGNTLSR.[D]	Q9Y3C1 [93-113]	-1.11	9.76392e-07	6.01038	0.000141982	2
NOP2 nucleolar protein	NOP2	4839	P46087	[N].GISKGADSELSTVPSVTKTQASSSFQDSSQPAGKAEGIR.[E]	P46087 [652-690]	-1.73	1.08566e-05	4.9643	0.000390991	2
NOP2 nucleolar protein	NOP2	4839	P46087	[R].FLPAVSDENSKR.[LP]	P46087 [31-42]	-1.29	3.80835e-06	5.41926	0.000244348	2
poly(A)-specific ribonuclease	PARN	5073	O95453	[T].APSTVGKR.[N]	O95453 [560-567]	-1.23	7.81104e-05	4.10729	0.00120145	2
PBX homeobox interacting protein 1	PBXIP1	57326	Q96AQ6	[H].SSGEKQKQPR.[W]	Q96AQ6 [550-559]	-1.9	6.4143e-09	8.19285	1.1622e-05	2
protein phosphatase 1 regulatory subunit 12A	PPP1R12A	4659	O14974	[S].STSTTTKITTGSSSAGTQSSTSNR.[L]	O14974 [589-612]	1.37	0.000104583	3.98054	0.00143214	2
pre-mRNA processing factor 4B	PRPF4B	8899	Q13523	[R].AAGIGKDFKENPNLR.[D]	Q13523 [651-665]	-1.34	2.09688e-08	7.67843	2.48625e-05	1
mitochondrial carrier 1	PSAP	23787	C9JIZ6	[T].QPKDGGFCEVCKKLVGYLDR.[N]	C9JIZ6 [405-424]	1.06	1.1567e-07	6.93678	5.5717e-05	2
paxillin	PXN	5829	F5GZ78	[G].SSAKTSSVSNPQDSVGSPCSR.[V]	F5GZ78 [88-108]	-1.4	0.000202747	3.69304	0.00217463	2
retinoic acid induced 14	RAI14	26064	Q9P0K7	[H].SLGKSTTDNDVR.[I]	Q9P0K7 [419-430]	-1.03	2.13236e-06	5.67114	0.00018706	4
RALY heterogeneous nuclear ribonucleoprotein	RALY	22913	Q9UKM9	[T].NKNDPKSINSR.[V]	Q9UKM9 [12-22]	-1.67	4.20908e-05	4.37581	0.000852546	2
RAN binding protein 2	RANBP2	5903	P49792	[T].KKEGQWDCSVCLVR.[N]	P49792 [1605-1618]; [1664-1677]; [1723-1736]	-1.05	0.000150119	3.82356	0.00181034	1
RPL17-C18orf32 readthrough	RPL17	100526842	A0A087WXM6; J3QQT2	[K].NAESNAELKGLDVDSLVIEHIQVNKAPKMR.[R]	A0A087WXM6 [97-126]; J3QQT2 [97-126]	-1	1.18071e-05	4.92786	0.000410628	2
ribosomal protein L23	RPL23	9349	P62829	[F].EDNAGVIVNNKGEMKGSAITGPVAKECADLWPR.[I]	P62829 [99-131]	-1.14	0.00105896	2.97512	0.00647731	2
ribosomal protein S11	RPS11	6205	P62280	[K].NIGLGFKTPKEAIEGTYIDKKCPFTGNVSIR.[G]	P62280 [39-69]	1.08	0.000720462	3.14239	0.0049911	1
ribosomal protein S11	RPS11	6205	P62280	[G].ETGKEKLPR.[YA]	P62280 [27-35]	1.45	0.000355186	3.44954	0.00314827	7
ribosomal protein S11	RPS11	6205	P62280	[L].LGETGKEKLPR.[YA]	P62280 [25-35]	1.64	0.000430686	3.36584	0.00356229	2
ribosomal protein S16	RPS16	6217	P62249	[Q].SVQVFGR.[K]	P62249 [9-15]	1.49	0.00013336	3.87498	0.00167267	2
ribosomal protein S19	RPS19	6223	P39019	[L].EGLKMVEKDQDGGR.[K]	P39019 [108-121]	-1.01	0.009266	2.03311	0.0310357	1
ribosomal protein S6	RPS6	6194	P62753	[N].LSKEDDVR.[Q]	P62753 [147-154]	1	6.50623e-06	5.18667	0.000304824	3
ribosomal protein S6	RPS6	6194	P62753	[N].ISFPATGCQKLIEVDDER.[K]	P62753 [5-22]	1.13	1.19767e-05	4.92166	0.000410628	4
ribosomal protein S6	RPS6	6194	P62753	[K].LNISFPATGCQKLIEVDDER.[K]	P62753 [3-22]	1.15	1.86414e-06	5.72952	0.000178471	3
SR-related CTD associated factor 4	SCAF4	57466	O95104	[G].GPGPGPGGPEDR.[D]	O95104 [926-937]	-1.4	4.33779e-05	4.36273	0.00086108	2
sec1 family domain containing 1	SCFD1	23256	Q8WVM8	[T].SAVSSLPELLEKKR.[L]	Q8WVM8 [384-397]	-1.02	1.80122e-06	5.74443	0.000174868	1
selenoprotein T	SELENOT	51714	P62341	[A].SANLGGVPSKR.[L]	P62341 [20-30]	1.43	4.1352e-06	5.3835	0.000257196	1
sirtuin 3	SIRT3	23410	Q9NTG7	[G].SGGSSDKGKLSLQDVAELIR.[A]	Q9NTG7 [114-133]	-1.01	6.59261e-06	5.18094	0.000307935	1
solute carrier family 25 member 3	SLC25A3	5250	F8VVM2; Q00325	[S].VTLKEDGVR.[G]	F8VVM2 [108-116]; Q00325 [109-117]	-1.01	2.30759e-06	5.63684	0.000194368	2
solute carrier family 3 member 2	SLC3A2	6520	F5GZS6	[K].IKVAEDEAEAAAAAKFTGLSKEELLKVAGSPGWVR.[T]	F5GZS6 [115-149]	-1.06	4.1503e-05	4.38192	0.00084485	1
solute carrier family 7 member 11	SLC7A11	23657	Q9UPY5	[G].NKEPPGQEKVQLKR.[K]	Q9UPY5 [29-42]	-1.28	2.85999e-07	6.54364	8.43402e-05	2
SWI/SNF related, matrix associated, actin dependent regulator of chromatin, subfamily a, member 2	SMARCA2	6595	F6VDE0	[K].LNKKDDKGR.[D]	F6VDE0 [1465-1473]	-1.29	8.09489e-05	4.09179	0.00122328	1
spartin	SPART	23111	Q8N0X7	[K].KTATQTGHTLLEDYQIVDNSQR.[E]	Q8N0X7 [615-636]	-1.1	7.21536e-05	4.14174	0.00114701	3
serine peptidase inhibitor, Kunitz type 2	SPINT2	10653	O43291	[S].IHDFCLVSKVVGR.[C]	O43291 [34-46]	1.42	2.3662e-09	8.62595	9.11814e-06	1
serine peptidase inhibitor, Kunitz type 2	SPINT2	10653	O43291	[R].SIHDFCLVSKVVGR.[C]	O43291 [33-46]	1.9	2.09142e-07	6.67956	7.32661e-05	2
spectrin beta, non-erythrocytic 1	SPTBN1	6711	Q01082	[T].SVVTITSESSPGKR.[E]	Q01082 [2332-2345]	-1.35	2.52506e-06	5.59773	0.000203161	2
SPT2 chromatin protein domain containing 1	SPTY2D1	144108	Q68D10	[N].GIPIEEKSKKR.[Q]	Q68D10 [98-108]	-1.17	5.60031e-06	5.25179	0.000290103	2
SRC proto-oncogene, non-receptor tyrosine kinase	SRC	6714	P12931	[F].NSSDTVTSPQR.[A]	P12931 [68-78]	-1.03	7.2355e-06	5.14053	0.000324641	1
STEAP3 metalloreductase	STEAP3	55240	Q658P3	[S].LHLVDSDSSLAKVPDEAPKVGILGSGDFAR.[S]	Q658P3 [12-41]	-1.13	1.10461e-05	4.95679	0.000395716	2
TATA-box binding protein associated factor 15	TAF15	8148	Q92804	[S].QQPYNNQGQQQNMESSGSQGGR.[A]	Q92804 [80-101]	-1.2	7.35804e-05	4.13324	0.00115995	4
terminal nucleotidyltransferase 4B	TENT4B	64282	Q8NDF8	[Q].STQTTNTSNSTNKSQHGSAR.[L]	Q8NDF8 [500-519]	-1.16	0.00269242	2.56986	0.0123515	1
translocase of inner mitochondrial membrane 17A	TIMM17A	10440	Q99595	[R].GSLTAIKTR.[A]	Q99595 [50-58]	1.24	0.000580987	3.23583	0.00431346	2
DNA topoisomerase I	TOP1	7150	P11387	[N].DSHKHKDKHKDR.[E]	P11387 [20-31]	-1.12	0.000200546	3.69779	0.00216669	1
DNA topoisomerase II beta	TOP2B	7155	Q02880	[T].SKKPKKTSFDQDSDVDIFPSDFPTEPPSLPR.[T]	Q02880 [1569-1599]	-1.07	1.69824e-05	4.77	0.000499151	1
torsin 1A interacting protein 1	TOR1AIP1	26092	A0A0A0MSK5	[K].SELGNQSPSTSSR.[Q-]	A0A0A0MSK5 [188-200]	-1.22	1.39971e-07	6.85396	6.26021e-05	4
torsin 1A interacting protein 1	TOR1AIP1	26092	A0A0A0MSK5	[R].MQNDSILKSELGNQSPSTSSR.[Q-]	A0A0A0MSK5 [180-200]	-1.1	0.000104711	3.98001	0.00143214	2
tripeptidyl peptidase 1	TPP1	1200	O14773	[G].LHLGVTPSVIR.[K]	O14773 [196-206]	-1.16	2.98379e-08	7.52523	2.87451e-05	4
thyroid hormone receptor interactor 4	TRIP4	9325	Q15650	[M].SGVENSGKVDISTKDLLPHQELR.[I]	Q15650 [232-254]	1.26	1.60812e-06	5.79368	0.000172135	1
VANGL planar cell polarity protein 1	VANGL1	81839	Q8TAA9	[Y].NVDGPSNNATGQSR.[A]	Q8TAA9 [313-326]	-1.4	1.42148e-07	6.84726	6.26021e-05	2
vacuolar protein sorting 72 homolog	VPS72	6944	Q15906	[N].TPAGSSQKAR.[E]	Q15906 [103-112]	-1.1	0.00020872	3.68044	0.00221266	2
zinc finger CCCH-type containing 4	ZC3H4	23211	Q9UPT8	[H].SSPVGPSSSKGSGPPPTEEEEGER.[A]	Q9UPT8 [907-930]	-1.02	0.000888075	3.05155	0.00576033	2
zinc finger CCHC-type containing 3	ZCCHC3	85364	Q9NUD5	[K].NLAEKKGEFR.[E]	Q9NUD5 [46-55]	1	0.000373443	3.42778	0.00326503	1
zinc finger protein 185 with LIM domain	ZNF185	7739	O15231	[R].TTLKGDKSWITKQDESEGR.[T]	O15231 [33-51]	1.11	2.3572e-05	4.6276	0.000608607	1

## Sheet: Direct targets RANKING
Protein Name	Gene Symbol	Gene ID	Master Protein Accessions	Annotated Sequence	Positions in Master Proteins	Abundance Ratio (log2): (knock_down) / (control)	Abundance Ratio P-Value: (knock_down) / (control)	-Log10(p-value)	Abundance Ratio Adj. P-Value: (knock_down) / (control)	# PSMs (peptide-spectrum matches)	Ranking abundance	Ranking adj. p-value	RANKING SUM
anoctamin 6	ANO6	196527	Q4KMQ2	[K].KQPLDLIR.[K]	Q4KMQ2 [281-288]	-1.8	1.78754e-09	8.74774	9.11814e-06	2	1	1	2
PBX homeobox interacting protein 1	PBXIP1	57326	Q96AQ6	[H].SSGEKQKQPR.[W]	Q96AQ6 [550-559]	-1.9	6.4143e-09	8.19285	1.1622e-05	2	1	1	2
keratin 18	KRT18	3875	P05783	[G].MGSGGLATGIAGGLAGMGGIQNEKETMQSLNDR.[L]	P05783 [58-90]	-1.53	1.69188e-07	6.77163	7.04826e-05	4	2	1	3
pre-mRNA processing factor 4B	PRPF4B	8899	Q13523	[R].AAGIGKDFKENPNLR.[D]	Q13523 [651-665]	-1.34	2.09688e-08	7.67843	2.48625e-05	1	3	1	4
FtsJ RNA 2'-O-methyltransferase 3	FTSJ3	117246	Q8IY81	[H].LAKETGYR.[S]	Q8IY81 [18-25]	-1.36	2.48273e-08	7.60507	2.55126e-05	1	3	1	4
VANGL planar cell polarity protein 1	VANGL1	81839	Q8TAA9	[Y].NVDGPSNNATGQSR.[A]	Q8TAA9 [313-326]	-1.4	1.42148e-07	6.84726	6.26021e-05	2	3	1	4
ATP5MF-PTCD1 readthrough	ATP5MF-PTCD1	100526740	G3V325	[L].GELPSWILMR.[D]	G3V325 [18-27]	-1.51	2.13588e-06	5.67042	0.00018706	1	2	2	4
NOP2 nucleolar protein	NOP2	4839	P46087	[N].GISKGADSELSTVPSVTKTQASSSFQDSSQPAGKAEGIR.[E]	P46087 [652-690]	-1.73	1.08566e-05	4.9643	0.000390991	2	2	2	4
tripeptidyl peptidase 1	TPP1	1200	O14773	[G].LHLGVTPSVIR.[K]	O14773 [196-206]	-1.16	2.98379e-08	7.52523	2.87451e-05	4	4	1	5
acyl-CoA synthetase long chain family member 3	ACSL3	2181	O95573	[K].NEAKTKADFFEDENGQR.[W]	O95573 [542-558]	-1.19	4.23523e-08	7.37312	3.62677e-05	2	4	1	5
La ribonucleoprotein 7, transcriptional regulator	LARP7	51574	Q4G0J3	[Q].KDIIKEASEASKENR.[AD]	Q4G0J3 [318-332]	-1.01	8.59445e-08	7.06578	5.09519e-05	2	4	1	5
torsin 1A interacting protein 1	TOR1AIP1	26092	A0A0A0MSK5	[K].SELGNQSPSTSSR.[Q-]	A0A0A0MSK5 [188-200]	-1.22	1.39971e-07	6.85396	6.26021e-05	4	4	1	5
ATPase plasma membrane Ca2+ transporting 1	ATP2B1	490	P20020	[K].NSLKEANHDGDFGITLAELR.[A]	P20020 [16-35]	-1.06	1.93542e-07	6.71323	7.125e-05	2	4	1	5
solute carrier family 7 member 11	SLC7A11	23657	Q9UPY5	[G].NKEPPGQEKVQLKR.[K]	Q9UPY5 [29-42]	-1.28	2.85999e-07	6.54364	8.43402e-05	2	4	1	5
epsin 2	EPN2	22905	E9PBC1	[K].NIVNNYSEAEIKVR.[E]	E9PBC1 [12-25]	-1.33	4.36097e-07	6.36042	0.000100976	2	3	2	5
spectrin beta, non-erythrocytic 1	SPTBN1	6711	Q01082	[T].SVVTITSESSPGKR.[E]	Q01082 [2332-2345]	-1.35	2.52506e-06	5.59773	0.000203161	2	3	2	5
golgi integral membrane protein 4	GOLIM4	27333	O00461	[R].QQEQQQQQVAR.[E]	O00461 [446-456]	-1.38	7.31462e-06	5.13581	0.00032586	3	3	2	5
RALY heterogeneous nuclear ribonucleoprotein	RALY	22913	Q9UKM9	[T].NKNDPKSINSR.[V]	Q9UKM9 [12-22]	-1.67	4.20908e-05	4.37581	0.000852546	2	2	3	5
high mobility group AT-hook 1	HMGA1	3159	P17096	[K].QEKDGTEKR.[G]	P17096 [16-24]	-1.83	6.87055e-05	4.16301	0.00111543	2	1	4	5
laminin subunit gamma 1	LAMC1	3915	P11047	[A].AMDECTDEGGRPQR.[C]	P11047 [36-49]	-1.17	5.37163e-07	6.26989	0.000113422	4	4	2	6
general transcription factor IIIC subunit 1	GTF3C1	2975	Q12789	[Y].SPGIVSTR.[N]	Q12789 [1653-1660]	-1.02	6.47794e-07	6.18856	0.000126394	2	4	2	6
keratin 18	KRT18	3875	P05783	[T].GIAGGLAGMGGIQNEKETMQSLNDR.[L]	P05783 [66-90]	-1.11	6.95614e-07	6.15763	0.000132131	4	4	2	6
adenosylhomocysteinase like 1	AHCYL1	10768	O43865	[T].KAPKKQIQFADDMQEFTKFPTKTGR.[R]	O43865 [36-60]	-1.02	7.56427e-07	6.12123	0.000134018	2	4	2	6
lon peptidase 1, mitochondrial	LONP1	9361	K7EKE6; P36776	[K].KELGLEKDDKDAIEEKFR.[E]	K7EKE6 [291-308]; P36776 [405-422]	-1.21	7.8959e-07	6.1026	0.000135153	1	4	2	6
keratin 18	KRT18	3875	P05783	[A].GMGGIQNEKETMQSLNDR.[L]	P05783 [73-90]	-1.12	8.24211e-07	6.08396	0.000135153	2	4	2	6
NOP16 nucleolar protein	NOP16	51491	Q9Y3C1	[Y].VLNDLEAEASLPEKKGNTLSR.[D]	Q9Y3C1 [93-113]	-1.11	9.76392e-07	6.01038	0.000141982	2	4	2	6
keratin 18	KRT18	3875	P05783	[G].SGGLATGIAGGLAGMGGIQNEKETMQSLNDR.[L]	P05783 [60-90]	-1.03	9.51974e-07	6.02137	0.000141982	6	4	2	6
collagen type XVIII alpha 1 chain	COL18A1	80781	P39060	[R].EETGAALKPR.[L]	P39060 [679-688]	-1.16	1.71479e-06	5.76579	0.000174868	2	4	2	6
carboxypeptidase M	CPM	1368	F8VU13	[A].LDFNYHR.[Q]	F8VU13 [18-24]	-1.04	1.69218e-06	5.77155	0.000174868	2	4	2	6
sec1 family domain containing 1	SCFD1	23256	Q8WVM8	[T].SAVSSLPELLEKKR.[L]	Q8WVM8 [384-397]	-1.02	1.80122e-06	5.74443	0.000174868	1	4	2	6
retinoic acid induced 14	RAI14	26064	Q9P0K7	[H].SLGKSTTDNDVR.[I]	Q9P0K7 [419-430]	-1.03	2.13236e-06	5.67114	0.00018706	4	4	2	6
mitochondrial ribosomal protein L46	MRPL46	26589	Q9H2W6	[A].AAPSSNGSPWR.[L]	Q9H2W6 [36-46]	-1.08	2.22672e-06	5.65233	0.000191746	4	4	2	6
cleavage stimulation factor subunit 1	CSTF1	1477	Q05048	[R].TKVGLKDR.[Q]	Q05048 [4-11]	-1.13	2.27918e-06	5.64222	0.000193029	1	4	2	6
solute carrier family 25 member 3	SLC25A3	5250	F8VVM2; Q00325	[S].VTLKEDGVR.[G]	F8VVM2 [108-116]; Q00325 [109-117]	-1.01	2.30759e-06	5.63684	0.000194368	2	4	2	6
aspartate beta-hydroxylase	ASPH	444	Q12797	[N].KFDKTIKAELDAAEKLR.[K]	Q12797 [336-352]	-1.28	2.49871e-06	5.60228	0.000203161	2	4	2	6
ATP citrate lyase	ACLY	47	P53396	[L].NASGSTSTPAPSR.[T]	P53396 [440-452]	-1.14	2.53985e-06	5.59519	0.000203161	2	4	2	6
fibronectin type III domain containing 3B	FNDC3B	64778	Q53EP0	[R].SSPKSNDSDLQEYELEVKR.[V]	Q53EP0 [253-271]	-1.11	2.54594e-06	5.59415	0.000203161	1	4	2	6
heat shock protein 90 beta family member 1	HSP90B1	7184	P14625	[A].SQKKTFEINPR.[H]	P14625 [680-690]	-1.13	3.53183e-06	5.452	0.000234668	1	4	2	6
NOP2 nucleolar protein	NOP2	4839	P46087	[R].FLPAVSDENSKR.[LP]	P46087 [31-42]	-1.29	3.80835e-06	5.41926	0.000244348	2	4	2	6
aspartate beta-hydroxylase	ASPH	444	Q12797	[L].NKFDKTIKAELDAAEKLR.[K]	Q12797 [335-352]	-1.27	5.63119e-06	5.2494	0.000290103	1	4	2	6
SPT2 chromatin protein domain containing 1	SPTY2D1	144108	Q68D10	[N].GIPIEEKSKKR.[Q]	Q68D10 [98-108]	-1.17	5.60031e-06	5.25179	0.000290103	2	4	2	6
deoxynucleotidyltransferase terminal interacting protein 2	DNTTIP2	30836	J3KP30	[R].KKPKVTPTKESYTEEIVSEAESHVSGISR.[I]	J3KP30 [124-152]	-1.12	6.01482e-06	5.22078	0.000294896	2	4	2	6
COPI coat complex subunit gamma 1	COPG1	22820	Q9Y678	[K].KFDKKDEESGGGSNPFQHLEKSAVLQEAR.[V]	Q9Y678 [4-32]	-1.03	6.0835e-06	5.21585	0.000294896	2	4	2	6
sirtuin 3	SIRT3	23410	Q9NTG7	[G].SGGSSDKGKLSLQDVAELIR.[A]	Q9NTG7 [114-133]	-1.01	6.59261e-06	5.18094	0.000307935	1	4	2	6
SRC proto-oncogene, non-receptor tyrosine kinase	SRC	6714	P12931	[F].NSSDTVTSPQR.[A]	P12931 [68-78]	-1.03	7.2355e-06	5.14053	0.000324641	1	4	2	6
heterogeneous nuclear ribonucleoprotein D	HNRNPD	3184	H0YA96	[K].TKEPVKKIFVGGLSPDTPEEKIR.[E]	H0YA96 [81-103]	-1.05	1.01015e-05	4.99561	0.000382461	2	4	2	6
STEAP3 metalloreductase	STEAP3	55240	Q658P3	[S].LHLVDSDSSLAKVPDEAPKVGILGSGDFAR.[S]	Q658P3 [12-41]	-1.13	1.10461e-05	4.95679	0.000395716	2	4	2	6
apoptosis inducing factor mitochondria associated 1	AIFM1	9131	O95831	[K].TMKEDEKR.[Y]	O95831 [87-94]	-1.13	1.16568e-05	4.93342	0.000408729	3	4	2	6
RPL17-C18orf32 readthrough	RPL17	100526842	A0A087WXM6; J3QQT2	[K].NAESNAELKGLDVDSLVIEHIQVNKAPKMR.[R]	A0A087WXM6 [97-126]; J3QQT2 [97-126]	-1	1.18071e-05	4.92786	0.000410628	2	4	2	6
DExD-box helicase 21	DDX21	9188	Q9NR30	[K].KEKEMNGETR.[E]	Q9NR30 [135-144]	-1.21	1.55226e-05	4.80903	0.000474908	2	4	2	6
DNA topoisomerase II beta	TOP2B	7155	Q02880	[T].SKKPKKTSFDQDSDVDIFPSDFPTEPPSLPR.[T]	Q02880 [1569-1599]	-1.07	1.69824e-05	4.77	0.000499151	1	4	2	6
BMS1 ribosome biogenesis factor	BMS1	9790	Q14692	[S].DSKPLGSEDIDNQGLMMPKEEKQMDLNTGR.[M]	Q14692 [397-426]	-1.41	1.90572e-05	4.71994	0.00053564	1	3	3	6
SR-related CTD associated factor 4	SCAF4	57466	O95104	[G].GPGPGPGGPEDR.[D]	O95104 [926-937]	-1.4	4.33779e-05	4.36273	0.00086108	2	3	3	6
lon peptidase 1, mitochondrial	LONP1	9361	K7EKE6; P36776	[K].IIKKELGLEKDDKDAIEEKFR.[E]	K7EKE6 [288-308]; P36776 [402-422]	-1.42	5.65729e-05	4.24739	0.000993182	2	3	3	6
GAR1 ribonucleoprotein	GAR1	54433	Q9NY12	[N].KGQDQGPPER.[V]	Q9NY12 [60-69]	-1.18	1.82805e-05	4.73801	0.000526335	2	4	3	7
glucuronic acid epimerase	GLCE	26035	O94923	[N].SNVGSKVLGLKYEEIDCLINDEHTIKGR.[R]	O94923 [93-120]	-1.28	1.88004e-05	4.72583	0.000531668	1	4	3	7
heat shock protein family D (Hsp60) member 1	HSPD1	3329	P10809	[K].NIGAKLVQDVANNTNEEAGDGTTTATVLAR.[S]	P10809 [92-121]	-1.03	1.95163e-05	4.7096	0.000543003	6	4	3	7
cortactin	CTTN	2017	Q14247	[R].ANFENLAKEKEQEDRR.[K]	Q14247 [352-367]	-1.07	2.92795e-05	4.53344	0.0006922	2	4	3	7
ATPase plasma membrane Ca2+ transporting 1	ATP2B1	490	P20020	[L].KEAGHGTQKEEIPEEELAEDVEEIDHAER.[E]	P20020 [1070-1098]	-1.14	3.14294e-05	4.50266	0.000724028	2	4	3	7
FMR1 autosomal homolog 2	FXR2	9513	P51116	[R].TGGPAYGPSSDVSTASETESEKR.[E]	P51116 [438-460]	-1	3.26223e-05	4.48649	0.000742048	1	4	3	7
ESF1 nucleolar pre-rRNA processing protein homolog	ESF1	51575	Q9H501	[N].LDPSDPNFKKTKAMEKILEEKAR.[Q]	Q9H501 [773-795]	-1.23	3.64258e-05	4.43859	0.00079121	1	4	3	7
nucleolar protein 8	NOL8	55035	F5H101	[K].TSGLETAKKR.[N]	F5H101 [285-294]	-1.26	3.68114e-05	4.43402	0.000794308	1	4	3	7
solute carrier family 3 member 2	SLC3A2	6520	F5GZS6	[K].IKVAEDEAEAAAAAKFTGLSKEELLKVAGSPGWVR.[T]	F5GZS6 [115-149]	-1.06	4.1503e-05	4.38192	0.00084485	1	4	3	7
DnaJ heat shock protein family (Hsp40) member C1	DNAJC1	64215	Q96KC8	[T].AKPEPEEKSR.[A]	Q96KC8 [455-464]	-1.1	4.47278e-05	4.34942	0.000869401	1	4	3	7
heterogeneous nuclear ribonucleoprotein A2/B1	HNRNPA2B1	3181	P22626	[G].NYGPGGSGGSGGYGGR.[S]	P22626 [335-350]	-1.44	0.000150137	3.82351	0.00181034	2	3	4	7
paxillin	PXN	5829	F5GZ78	[G].SSAKTSSVSNPQDSVGSPCSR.[V]	F5GZ78 [88-108]	-1.4	0.000202747	3.69304	0.00217463	2	3	4	7
mitogen-activated protein kinase kinase kinase kinase 5	MAP4K5	11183	Q9Y4K4	[E].TSSIGNGDGISKLMSENTEGSAQAPQLPR.[K]	Q9Y4K4 [443-471]	-1.45	0.00609775	2.21483	0.0226647	1	3	4	7
heterogeneous nuclear ribonucleoprotein U	HNRNPU	3192	Q00839	[K].VSELKEELKKR.[R]	Q00839 [13-23]	-1.01	6.60894e-05	4.17987	0.00109069	1	4	4	8
apoptotic chromatin condensation inducer 1	ACIN1	22985	Q9UKV3	[A].KGITEECLKQPSLEQKEGR.[R]	Q9UKV3 [540-558]	-1.16	6.87965e-05	4.16243	0.00111543	2	4	4	8
spartin	SPART	23111	Q8N0X7	[K].KTATQTGHTLLEDYQIVDNSQR.[E]	Q8N0X7 [615-636]	-1.1	7.21536e-05	4.14174	0.00114701	3	4	4	8
TATA-box binding protein associated factor 15	TAF15	8148	Q92804	[S].QQPYNNQGQQQNMESSGSQGGR.[A]	Q92804 [80-101]	-1.2	7.35804e-05	4.13324	0.00115995	4	4	4	8
DExD-box helicase 21	DDX21	9188	Q9NR30	[R].SDAGLESDTAMKKGETLR.[K]	Q9NR30 [7-24]	-1.08	7.35975e-05	4.13314	0.00115995	4	4	4	8
poly(A)-specific ribonuclease	PARN	5073	O95453	[T].APSTVGKR.[N]	O95453 [560-567]	-1.23	7.81104e-05	4.10729	0.00120145	2	4	4	8
SWI/SNF related, matrix associated, actin dependent regulator of chromatin, subfamily a, member 2	SMARCA2	6595	F6VDE0	[K].LNKKDDKGR.[D]	F6VDE0 [1465-1473]	-1.29	8.09489e-05	4.09179	0.00122328	1	4	4	8
BMS1 ribosome biogenesis factor	BMS1	9790	Q14692	[K].EMFDAEYDEGESTYFDDLKGEMQKQAQLNR.[A]	Q14692 [834-863]	-1.18	8.99743e-05	4.04588	0.00130713	1	4	4	8
ATRX chromatin remodeler	ATRX	546	P46100	[K].TQAGKDDKGKR.[K]	P46100 [769-779]	-1.02	0.000103509	3.98502	0.00142582	2	4	4	8
torsin 1A interacting protein 1	TOR1AIP1	26092	A0A0A0MSK5	[R].MQNDSILKSELGNQSPSTSSR.[Q-]	A0A0A0MSK5 [180-200]	-1.1	0.000104711	3.98001	0.00143214	2	4	4	8
high mobility group AT-hook 1	HMGA1	3159	P17096	[A].SKQEKDGTEKR.[G]	P17096 [14-24]	-1.14	0.000108124	3.96608	0.00146195	6	4	4	8
RAN binding protein 2	RANBP2	5903	P49792	[T].KKEGQWDCSVCLVR.[N]	P49792 [1605-1618]; [1664-1677]; [1723-1736]	-1.05	0.000150119	3.82356	0.00181034	1	4	4	8
activity dependent neuroprotector homeobox	ADNP	23394	Q9H2P0	[W].SKDQSQWKNASENDER.[L]	Q9H2P0 [1041-1056]	-1.11	0.000160041	3.79577	0.00186858	2	4	4	8
DNA topoisomerase I	TOP1	7150	P11387	[N].DSHKHKDKHKDR.[E]	P11387 [20-31]	-1.12	0.000200546	3.69779	0.00216669	1	4	4	8
vacuolar protein sorting 72 homolog	VPS72	6944	Q15906	[N].TPAGSSQKAR.[E]	Q15906 [103-112]	-1.1	0.00020872	3.68044	0.00221266	2	4	4	8
ATPase plasma membrane Ca2+ transporting 1, 2 and 4	ATP2B1; ATP2B2; ATP2B4	490	P20020; Q01814; P23634	[R].MVTGDNINTAR.[A]	P20020 [706-716]; Q01814 [729-739]; P23634 [694-704]	-1.14	0.000366501	3.43592	0.00321895	2	4	4	8
G protein-coupled receptor class C group 5 member A	GPRC5A	9052	Q8NFJ5	[Q].NQPPQKEFSIPR.[A]	Q8NFJ5 [328-339]	-1.21	0.000399039	3.39898	0.00339635	4	4	4	8
dihydrolipoamide S-succinyltransferase	DLST	1743	P36957	[T].VAPPLAEPGAGKGLR.[S]	P36957 [206-220]	-1.05	0.000405296	3.39223	0.00342502	1	4	4	8
caseinolytic mitochondrial matrix peptidase chaperone subunit X	CLPX	10845	O76031	[N].NIPANLR.[Q]	O76031 [204-210]	-1.09	0.000612678	3.21277	0.0044715	2	4	4	8
zinc finger CCCH-type containing 4	ZC3H4	23211	Q9UPT8	[H].SSPVGPSSSKGSGPPPTEEEEGER.[A]	Q9UPT8 [907-930]	-1.02	0.000888075	3.05155	0.00576033	2	4	4	8
ribosomal protein L23	RPL23	9349	P62829	[F].EDNAGVIVNNKGEMKGSAITGPVAKECADLWPR.[I]	P62829 [99-131]	-1.14	0.00105896	2.97512	0.00647731	2	4	4	8
cell migration inducing hyaluronidase 2	CEMIP2	23670	Q9UHN6	[A].FSPEEQQAQR.[E]	Q9UHN6 [62-71]	-1.06	0.00125935	2.89985	0.00728941	2	4	4	8
deoxynucleotidyltransferase terminal interacting protein 2	DNTTIP2	30836	J3KP30	[R].SLSEINKPNFYNNDFDDDFSHR.[S]	J3KP30 [251-272]	-1.04	0.00163203	2.78727	0.00866856	2	4	4	8
terminal nucleotidyltransferase 4B	TENT4B	64282	Q8NDF8	[Q].STQTTNTSNSTNKSQHGSAR.[L]	Q8NDF8 [500-519]	-1.16	0.00269242	2.56986	0.0123515	1	4	4	8
ribosomal protein S19	RPS19	6223	P39019	[L].EGLKMVEKDQDGGR.[K]	P39019 [108-121]	-1.01	0.009266	2.03311	0.0310357	1	4	4	8

## Sheet: Indirect targets RANKING
Protein Name	Gene Symbol	Gene ID	Master Protein Accessions	Annotated Sequence	Positions in Master Proteins	Abundance Ratio (log2): (knock_down) / (control)	Abundance Ratio P-Value: (knock_down) / (control)	-Log10(p-value)	Abundance Ratio Adj. P-Value: (knock_down) / (control)	# PSMs (peptide-spectrum matches)	Ranking abundance	Ranking adj. p-value	RANKING SUM
serine peptidase inhibitor, Kunitz type 2	SPINT2	10653	O43291	[R].SIHDFCLVSKVVGR.[C]	O43291 [33-46]	1.9	2.09142e-07	6.67956	7.32661e-05	2	1	1	2
EH domain containing 2	EHD2	30846	Q9NZN4	[G].TKLPNSVLGR.[I]	Q9NZN4 [479-488]	2.12	6.267e-06	5.20294	0.000298089	2	1	2	3
IK cytokine	IK	3550	Q13123	[K].GLDFALLQKVR.[A]	Q13123 [165-175]	1.84	6.56894e-07	6.1825	0.000126567	1	1	2	3
keratin 18	KRT18	3875	P05783	[D].APKSQDLAKIMADIR.[A]	P05783 [239-253]	1.56	2.7827e-07	6.55553	8.43402e-05	1	2	1	3
MARCKS like 1	MARCKSL1	65108	P49006	[K].LSGLSFKR.[N]	P49006 [100-107]	1.77	5.75077e-06	5.24027	0.000290103	1	2	2	4
nipsnap homolog 2	NIPSNAP2	2631	O75323	[S].REDSWLKSLFVR.[K]	O75323 [41-52]	1.69	3.33236e-06	5.47725	0.00022923	3	2	2	4
serine peptidase inhibitor, Kunitz type 2	SPINT2	10653	O43291	[S].IHDFCLVSKVVGR.[C]	O43291 [34-46]	1.42	2.3662e-09	8.62595	9.11814e-06	1	3	1	4
marker of proliferation Ki-67	MKI67	4288	P46013	[K].IPLVKVDMKEEPLAVSKLTR.[T]	P46013 [2484-2503]	1.36	1.62912e-07	6.78805	6.97536e-05	2	3	1	4
anillin actin binding protein	ANLN	54443	Q9NQW6	[K].STLSQTVPSKGELSR.[E]	Q9NQW6 [336-350]	1.35	1.9873e-07	6.70174	7.125e-05	2	3	1	4
selenoprotein T	SELENOT	51714	P62341	[A].SANLGGVPSKR.[L]	P62341 [20-30]	1.43	4.1352e-06	5.3835	0.000257196	1	3	2	5
DEAD-box helicase 5	DDX5	1655	J3KTA4	[S].AGIQTSFR.[T]	J3KTA4 [552-559]	1.39	9.67927e-06	5.01416	0.000372061	3	3	2	5
microtubule associated protein 1B	MAP1B	4131	P46821	[A].ASPKPAGLKESSDKVSR.[V]	P46821 [2270-2286]	1.38	1.2416e-06	5.90602	0.000158165	2	3	2	5
mitochondrial carrier 1	PSAP	23787	C9JIZ6	[T].QPKDGGFCEVCKKLVGYLDR.[N]	C9JIZ6 [405-424]	1.06	1.1567e-07	6.93678	5.5717e-05	2	4	1	5
MORC family CW-type zinc finger 2	MORC2	22880	Q9Y6X9	[Q].QLSPSLLPNSKSPR.[E]	Q9Y6X9 [694-707]	1.03	1.45162e-08	7.83815	1.8646e-05	1	4	1	5
eukaryotic translation initiation factor 3 subunit D	EIF3D	8664	O15371	[Q].FNLQILPKSAKQKER.[E]	O15371 [117-131]	1.75	0.000449702	3.34708	0.00364999	1	2	4	6
ribosomal protein S11	RPS11	6205	P62280	[L].LGETGKEKLPR.[YA]	P62280 [25-35]	1.64	0.000430686	3.36584	0.00356229	2	2	4	6
milk fat globule EGF and factor V/VIII domain containing	MFGE8	4240	Q08431	[A].LDICSKNPCHNGGLCEEISQEVR.[G]	Q08431 [24-46]	1.27	9.68822e-07	6.01376	0.000141982	2	4	2	6
thyroid hormone receptor interactor 4	TRIP4	9325	Q15650	[M].SGVENSGKVDISTKDLLPHQELR.[I]	Q15650 [232-254]	1.26	1.60812e-06	5.79368	0.000172135	1	4	2	6
caldesmon 1	CALD1	800	E7EX44; Q05682	[F].SSPTAAGTPNKETAGLKVGVSSR.[I]	E7EX44 [487-509]; Q05682 [723-745]	1.25	1.01701e-05	4.99267	0.000382461	1	4	2	6
BCL2 associated transcription factor 1	BCLAF1	9774	E9PK91	[K].VSLKGNR.[E]	E9PK91 [442-448]	1.18	5.22744e-06	5.28171	0.000281207	2	4	2	6
ribosomal protein S6	RPS6	6194	P62753	[K].LNISFPATGCQKLIEVDDER.[K]	P62753 [3-22]	1.15	1.86414e-06	5.72952	0.000178471	3	4	2	6
ribosomal protein S6	RPS6	6194	P62753	[N].ISFPATGCQKLIEVDDER.[K]	P62753 [5-22]	1.13	1.19767e-05	4.92166	0.000410628	4	4	2	6
heterogeneous nuclear ribonucleoprotein U	HNRNPU	3192	Q00839; A0A1W2PP35	[A].VTVAPPGAR.[Q]	Q00839 [196-204]; A0A1W2PP35 [124-132]	1.03	4.93735e-06	5.30651	0.00027574	4	4	2	6
ribosomal protein S6	RPS6	6194	P62753	[N].LSKEDDVR.[Q]	P62753 [147-154]	1	6.50623e-06	5.18667	0.000304824	3	4	2	6
ribosomal protein S16	RPS16	6217	P62249	[Q].SVQVFGR.[K]	P62249 [9-15]	1.49	0.00013336	3.87498	0.00167267	2	3	4	7
ribosomal protein S11	RPS11	6205	P62280	[G].ETGKEKLPR.[YA]	P62280 [27-35]	1.45	0.000355186	3.44954	0.00314827	7	3	4	7
protein phosphatase 1 regulatory subunit 12A	PPP1R12A	4659	O14974	[S].STSTTTKITTGSSSAGTQSSTSNR.[L]	O14974 [589-612]	1.37	0.000104583	3.98054	0.00143214	2	3	4	7
cell division cycle 20	CDC20	991	Q12834	[Y].SQKATPGSSR.[K]	Q12834 [153-162]	1.2	4.78493e-05	4.32012	0.000899283	1	4	3	7
zinc finger protein 185 with LIM domain	ZNF185	7739	O15231	[R].TTLKGDKSWITKQDESEGR.[T]	O15231 [33-51]	1.11	2.3572e-05	4.6276	0.000608607	1	4	3	7
translocase of inner mitochondrial membrane 17A	TIMM17A	10440	Q99595	[R].GSLTAIKTR.[A]	Q99595 [50-58]	1.24	0.000580987	3.23583	0.00431346	2	4	4	8
deoxyuridine triphosphatase	DUT	1854	P33316	[G].AAGWKGELPKAGGSPAPGPETPAISPSKR.[A]	P33316 [75-103]	1.14	0.000245499	3.60995	0.00243822	1	4	4	8
keratin 8	KRT8	3856	P05787	[G].SSFGSGAGSSSFSR.[T]	P05787 [441-454]	1.13	0.000150171	3.82341	0.00181034	5	4	4	8
keratin 18	KRT18	3875	P05783	[R].SLGSVQAPSYGAR.[P]	P05783 [15-27]	1.12	0.000639331	3.19427	0.00462009	1	4	4	8
ribosomal protein S11	RPS11	6205	P62280	[K].NIGLGFKTPKEAIEGTYIDKKCPFTGNVSIR.[G]	P62280 [39-69]	1.08	0.000720462	3.14239	0.0049911	1	4	4	8
heterogeneous nuclear ribonucleoprotein A1	HNRNPA1	3178	F8W6I7	[G].GSSSSSSYGSGR.[R]	F8W6I7 [294-305]	1.06	0.00159576	2.79703	0.00854062	1	4	4	8
ataxin 2 like	ATXN2L	11273	Q8WWM7	[S].VNKSTSTPTSPGPR.[T]	Q8WWM7 [675-688]	1.01	7.24964e-05	4.13968	0.00114701	1	4	4	8
zinc finger CCHC-type containing 3	ZCCHC3	85364	Q9NUD5	[K].NLAEKKGEFR.[E]	Q9NUD5 [46-55]	1	0.000373443	3.42778	0.00326503	1	4	4	8
